# Supplementary material for: Development of Machine‐Assisted, Human‐Centred Bone Marrow Cell Classification: Feasibility Analysis in Patients With Myelodysplastic Syndromes
Source: EJHaem. 2025 Dec 16;6(6):e70205. doi: 10.1002/jha2.70205 (PMC12707303; doi:10.1002/jha2.70205)
Supplement: Supplementary file 5 — Supporting File 5: jha270205‐sup‐0005‐tableS1.xlsx [file JHA2-6-e70205-s002.xlsx]

## Sheet: Sheet1
	Supplementary Table 1. Work flow from BM sampling to BM report
	1	BM aspiration
	2	Preparation of slides for light microscopy and digital cell classification
	3	Slide staining
	4	Capturing of digital cell images and their preclassification using the CellaVision system
	5	Assessment using a light microscope (see Supplementary Figure 1 for items assessed) by the first examiner, with another advanced examiner when necessary
	6	Modification of digital cell data, which were preclassified using the CellaVision system, by the same first examiner
	7	When necessary, re-checking of the digital classification by another advanced examiner
	8	Compiling findings from light microscopy and digital cell classification into a BM report
