# Supplementary material for: Development of Machine‐Assisted, Human‐Centred Bone Marrow Cell Classification: Feasibility Analysis in Patients With Myelodysplastic Syndromes
Source: EJHaem. 2025 Dec 16;6(6):e70205. doi: 10.1002/jha2.70205 (PMC12707303; doi:10.1002/jha2.70205)
Supplement: Supplementary file 6 — Supporting File 6: jha270205‐sup‐0006‐tableS2.xlsx [file JHA2-6-e70205-s007.xlsx]

## Sheet: Sheet1
Supplementary Table 2. Each step in the reported digital method
Anticoagulated BM cells
	Slide preparation (after mixing and diluting cells) » 5 minutes				Manual
	・	Staining			Auto
	・	Capturing and preclassifying using CellaVision			Auto
			10 minutes/slide (40 minutes/case)
	・	Modifying the preclassification by the first examiner			PC work
			10–15 minutes
	・	When necessary, re-checking the classification by another advanced examiner			PC work
			Few minutes
The present method provides a new type of cell classification work, which is friendly to digital-era people and has objectivity. Briefly, examiners can work on cell classification, which has been preliminarily done using the CellaVision system, on a large PC monitor and the results can be shared with others, who can then confirm or revise them if necessary.
