# Supplementary material for: Development of Machine‐Assisted, Human‐Centred Bone Marrow Cell Classification: Feasibility Analysis in Patients With Myelodysplastic Syndromes
Source: EJHaem. 2025 Dec 16;6(6):e70205. doi: 10.1002/jha2.70205 (PMC12707303; doi:10.1002/jha2.70205)
Supplement: Supplementary file 7 — Supporting File 7: jha270205‐sup‐0007‐tableS3.xlsx [file JHA2-6-e70205-s005.xlsx]

## Sheet: Sheet1
Supplementary Table 3. Blast percentages determined by two laboratory personnel undergoing training
		Samples to each examiner
Examiner	Methods	1	2	3	4	5
Reference data by experienced examinersa	Digital	1.2	1.2	8.8	14.2	29.6
	Conventional	1.4	0.8	7.8	14.2	32.4
Person under training 1b	Digital	1.8	1.8	8.7	16.3	23
	Conventional	1.6	4	5.7	13.1	29.4
Person under training 2c	Digital	1.4	0.5	6.4	11.3	18
	Conventional	0.4	0.8	8.8	11.6	24.4
aFive samples, in which percentages of blasts by the two methods were very similar in the multicentre study, were analysed by two laboratory personnel under training in the same manner as the multicentre study.
bA laboratory personnel with 2 years of experience in laboratory work at MRTC Japan and in BM cell classification of 25 cases using the present digital method.
cA laboratory personnel with 3 years experience in laboratory work at Kyorin University Hospital and in BM cell classification of 30–40 cases using light microscopy.
Although the number of examiners was small, the results suggest that the present digital method can be used for individuals undergoing training.
